# Supplementary material for: High Resolution Structure of the Mature Capsid of Ralstonia solanacearum Bacteriophage ϕRSA1 by Cryo-Electron Microscopy
Source: Int J Mol Sci. 2021 Oct 13;22(20):11053. doi: 10.3390/ijms222011053 (PMC8538268; doi:10.3390/ijms222011053)
Supplement: Supplementary file 1 [file ijms-22-11053-s001.zip]

Archive with 1 entries (1 files):
- ijms-1395092-supplementary.pdf
